# Supplementary material for: Biochar Effectively Promoted Growth of Ardisia crenata by Affecting the Soil Physicochemical Properties
Source: Plants (Basel). 2024 Jun 23;13(13):1736. doi: 10.3390/plants13131736 (PMC11243174; doi:10.3390/plants13131736)
Supplement: Supplementary file 1 [file plants-13-01736-s001.zip]

Archive with 1 entries (1 files):
- plants-3054941-supplementary.xlsx
