# Supplementary material for: Biochar Effectively Promoted Growth of Ardisia crenata by Affecting the Soil Physicochemical Properties
Source: Plants (Basel). 2024 Jun 23;13(13):1736. doi: 10.3390/plants13131736 (PMC11243174; doi:10.3390/plants13131736)
Supplement: Supplementary file 1 [file plants-13-01736-s001.zip › plants-3054941-supplementary.xlsx]

## Sheet: SM1
	LFW	RFW	SFW	TFW	LDW	RDW	SDW	TDW	LDW/RDW	SDW/RDW	(L+S)/R	RDW/RFW	LDW/LFW	SDW/SFW
BC(0)	7.899±0.13d	9.821±0.135d	3.68±0.079b	21.4±0.131d	2.451±0.049c	2.604±0.049cd	1.095±0.041b	6.15±0.084d	0.942384	0.421183	1.36357	0.265314	0.310487	0.297938
BC(20)	10.493±0.332c	14.989±1.087ab	4.765±0.335ab	30.247±0.954bc	2.8±0.142bc	3.645±0.193bc	1.292±0.08a	7.737±0.211bc	0.781916	0.362789	1.14471	0.245447	0.266332	0.272362
BC(30)	11.284±0.542bc	15.748±1.196ab	5.222±0.531a	32.254±0.748ab	2.885±0.118ab	3.813±0.218ab	1.479±0.157a	8.176±0.182ab	0.776285	0.400169	1.17645	0.243954	0.256108	0.282821
BC(40)	12.388±0.62ab	16.298±1.414a	5.285±0.457a	33.971±1.79a	3.227±0.189a	4.057±0.234a	1.666±0.171a	8.95±0.325a	0.818151	0.406727	1.22488	0.252592	0.26082	0.31286
BC(50)	12.503±0.332a	15.037±1.317ab	5.458±0.504a	32.998±1.888ab	2.986±0.036ab	3.713±0.224ab	1.534±0.141a	8.232±0.345a	0.81734	0.412675	1.23001	0.249779	0.23929	0.281682
BC(60)	11.096±0.389c	12.988±0.57bc	4.562±0.197ab	28.646±0.777c	2.882±0.128ab	3.581±0.096cd	1.371±0.135a	7.833±0.25cd	0.80826	0.384336	1.1926	0.278503	0.259725	0.297876
BC(100)	8.638±0.23d	10.396±0.168cd	4.799±0.283ab	23.832±0.211d	2.5±0.119c	2.961±0.136d	1.554±0.134a	7.015±0.232d	0.812462	0.524945	1.33741	0.29269	0.286962	0.328451

## Sheet: SM2-STD
Sample		NUM	W/g	stdOD	RD mg/mL	Cpr (mg/g)
S1	blank	0		0	0
S2	std	STD -1		0.0844	0.125
S3	std	STD -2		0.1775	0.25
S4	std	STD -3		0.3581	0.5
S5	std	STD -4		0.6735	1
S6	std	STD -5		1.252	2
Sample		NUM	W/g	stdOD	Density mg/mL	SUG（mg /g FW）
S1	blank	0		0	0
S2	std	STD -1		0.0247	0.0625
S3	std	STD -2		0.0633	0.125
S4	std	STD -3		0.1287	0.25
S5	std	STD -4		0.2252	0.5
S6	std	STD -5		0.4767	1
